# Supplementary material for: Prognostic Value of Creatinine Levels at Admission on Disease Progression and Mortality in Patients with COVID-19—An Observational Retrospective Study
Source: Pathogens. 2023 Jul 25;12(8):973. doi: 10.3390/pathogens12080973 (PMC10459783; doi:10.3390/pathogens12080973)
Supplement: Supplementary file 1 [file pathogens-12-00973-s001.zip]

Archive with 1 entries (1 files):
- pathogens-2474851-supplementary.pdf
